# Supplementary material for: Genome-wide identification and role of MKK and MPK gene families in clubroot resistance of Brassica rapa
Source: PLoS One. 2018 Feb 14;13(2):e0191015. doi: 10.1371/journal.pone.0191015 (PMC5812557; doi:10.1371/journal.pone.0191015)
Supplement: S1 Table — (XLSX) [file pone.0191015.s006.xlsx]

## Sheet: Sheet1
Table S1. MPK genes in B. rapa genome and their sequence characteristics and physicochemical properties.
Name	Gene ID 2.0	Gene ID 1.5	A.thaliana ID	Group	Gene Length(bp)	Protein Length(aa)	Mol. Wt.(KD)	PI	Intron number	Subcellular location
										PProwler	TargetP
BraMPK1	BraA06002454	Bra019955	AT1G10210	C	1631	369	42.5232	6.67	1	Other	cysk
BraMPK2	BraA01002276	Bra035437	AT1G59580	C	1323	370	42.5762	6.19	1	Other	chlo
BraMPK3	BraA08002427	Bra038281	AT3G45640	A	1553	370	42.57480	5.79	5	Other	cysk
BraMPK4	BraA03003186	Bra000955	AT4G01370	B	1880	373	42.5295	5.85	5	Other	cysk
BraMPK5	BraA09004894	Bra035233	AT4G11330	B	1706	373	42.8539	5.52	5	Other	cysk
BraMPK6-1	BraA03002422	Bra000326	AT2G43790	A	2000	395	44.9023	5.21	5	Other	nucl
BraMPK6-2	BraA05004031	Bra004784	AT2G43790	A	2007	392	44.8794	5.28	5	Other	nucl
BraMPK7-1	BraA07000315	Bra037234	AT2G18170	C	1489	368	42.2769	6.64	1	Other	cysk
BraMPK7-2	BraA09006682	Bra039629	AT2G18170	C	1286	368	42.2508	7.18	1	Other	cysk
BraMPK8-1	BraA09000958	Bra025929	AT1G18150	D	2718	570	64.4251	6.72	10	Other	nucl
BraMPK8-2	BraA06001351	Bra031017	AT1G18150	D	6936	759	86.0907	5.83	13	Other	cysk
BraMPK9	BraA05002150	Bra022276	AT3G18040	D	2922	501	57.4096	8.38	10	Other	cyto
BraMPK10-1	BraA07002452	Bra003390	AT3G59790	A	5038	500	56.8983	6.26	9	Other	vacu
BraMPK10-2	BraA04000485	Bra007475	AT3G59790	A	1923	390	44.7435	5.31	5	Other	cysk
BraMPK10-3	BraA04000486	Bra014529	AT3G59790	A	1938	391	45.1367	5.39	5	Other	cysk
BraMPK12-1	BraA05003836	Bra004959	AT2G46070	B	2701	372	42.5769	8.06	5	Other	pero
BraMPK12-2	BraA04003273	Bra039292	AT2G46070	B	1573	372	42.6239	8.03	5	Other	pero
BraMPK13	BraA09000363	Bra031597	AT1G07880	B	1942	371	43.0471	5	5	Other	cysk
BraMPK15	BraA07002942	Bra003834	AT1G73670	D	3313	577	65.3189	7.01	10	MTP	nucl
BraMPK16-1	BraA10000086	Bra002201	AT5G19010	D	2461	550	62.9047	8.6	9	Other	pero
BraMPK16-2	BraA03000951	Bra006490	AT5G19010	D	2499	558	64.06	8.82	9	Other	nucl
BraMPK17-1	BraA02003329	Bra017450	AT2G01450	D	2517	488	55.7146	6.8	7	Other	nucl
BraMPK17-2	BraA06004667	Bra024886	AT2G01450	D	2285	487	55.6416	6.51	8	Other	nucl
BraMPK17-3	BraA09005447	Bra026665	AT2G01450	D	2560	486	55.4015	7.61	7	Other	nucl
BraMPK18-1	BraA06001849	Bra038128	AT1G53510	D	2680	588	66.2425	9.28	8	Other	cyto
BraMPK18-2	BraA05000959	Bra039676	AT1G53510	D	2455	565	63.9053	9.19	6	Other	pero
BraMPK19-1	BraA01004025	Bra021573	AT3G14720	D	2408	603	67.4711	9.36	7	Other	nucl
BraMPK19-2	BraA05002445	Bra027317	AT3G14720	D	2356	592	66.7654	9.21	7	Other	nucl
BraMPK20-1	BraA03002362	Bra000277	AT2G42880	D	2351	592	67.208	9.38	7	Other	pero
BraMPK20-2	BraA05004136	Bra004727	AT2G42880	D	4599	715	80.9615	8.45	9	Other	nucl
