# Supplementary material for: Genome-wide identification and role of MKK and MPK gene families in clubroot resistance of Brassica rapa
Source: PLoS One. 2018 Feb 14;13(2):e0191015. doi: 10.1371/journal.pone.0191015 (PMC5812557; doi:10.1371/journal.pone.0191015)
Supplement: S2 Table — (XLSX) [file pone.0191015.s007.xlsx]

## Sheet: Sheet1
Table S2 Chromosomal information of MKK gene family from B. rapa, B. napus and B. oleracea.
Group	Species	Name	Gene ID	Chr.	Gene position		Direction
					Start	End
Group A	B.rapa	BraMKK1-1	BraA03005649	A03	29932958	29935042	+
		BraMKK1-2	BraA03005651	A03	29936186	29938403	+
		BraMKK2	BraA01000849	A01	4206183	4209825	+
		BraMKK6-1	BraA03001347	A03	6112223	6114098	+
		BraMKK6-2	BraA10001670	A10	8572410	8574304	-
	B.napus	BnaMKK1-1	BnaA03g47820D	A03	24560639	24563048	+
		BnaMKK1-2	BnaC07g40090D	C07	40634656	40637025	+
		BnaMKK2-1	BnaC01g08650D	C01	4733130	4735349	+
		BnaMKK2-2	BnaA01g07170D	A01	3368978	3371235	+
		BnaMKK6-1	BnaC03g13390D	C03	6475949	6477969	+
		BnaMKK6-2	BnaA03g10710D	A03	4822754	4824614	+
		BnaMKK6-3	BnaC06g27080D	C06	28545732	28547625	-
		BnaMKK6-4	BnaC09g33150D	C09	36371264	36373111	-
	B.oleracea	BolMKK1	Bol042272	C06	44087340	44089556	+
		BolMKK2	Bol020940	C01	4755001	4756893	+
		BolMKK6-1	Bol009929	C09	24750857	24752136	-
		BolMKK6-2	Bol026078	C03	6163978	6165928	+
Group B	B.rapa	BraMKK3	BraA08002528	A08	19892199	19894465	-
	B.napus	BnaMKK3-1	BnaC04g32540D	C04	34264748	34267657	+
		BnaMKK3-2	BnaA04g10280D	A04	9054951	9057786	+
	B.oleracea	BolMKK3	Bol012910	Scaffold000192	509799	512071	+
Group C	B.rapa	BraMKK4-1	BraA08000717	A08	7397640	7398707	+
		BraMKK4-2	BraA05000831	A05	8966840	8967853	+
		BraMKK5-1	BraA01002775	A01	19023449	19024444	-
		BraMKK5-2	BraA03004232	A03	21198014	21199006	+
	B.napus	BnaMKK4-1	BnaC03g77890D	C03_random	6230670	6232279	+
		BnaMKK4-2	BnaA08g01860D	A08	1515134	1516557	-
		BnaMKK5	BnaA01g25260D	A01	17692503	17693498	-
	B.oleracea	BolMKK4-1	Bol002024	Scaffold000409	124607	125293	-
		BolMKK4-2	Bol031584	C07	22698835	22699851	-
		BolMKK5-1	Bol018796	C01	29231424	29232407	-
		BolMKK5-2	Bol026624	C03	24055009	24055650	+
		BolMKK5-3	Bol026625	C03	24050558	24051166	+
Group D	B.rapa	BraMKK9	BraA07002948	A07	21629006	21629932	+
	B.napus	BnaMKK8-1	BnaA05g31110D	A05	21518108	21519061	+
		BnaMKK8-2	BnaC05g45630D	C05	41513165	41514118	+
		BnaMKK9-1	BnaC06g23550D	C06	25390574	25391574	+
		BnaMKK9-2	BnaA07g22640D	A07	17234530	17235553	+
		BnaMKK9-3	BnaC02g22230D	C02	19074611	19075531	-
		BnaMKK9-4	BnaA02g35860D	A02_random	569294	570214	+
		BnaMKK10-1	BnaA09g24440D	A09	17146254	17146988	-
		BnaMKK10-2	BnaC05g24430D	C05	18908153	18909975	+
	B.oleracea	BolMKK9-1	Bol002845	Scaffold000372	72135	73061	+
		BolMKK9-2	Bol039425	C02	16720189	16721250	-
		BolMKK9-3	Bol040005	C07	33353975	33354898	+
