# Supplementary material for: Genome-wide identification and role of MKK and MPK gene families in clubroot resistance of Brassica rapa
Source: PLoS One. 2018 Feb 14;13(2):e0191015. doi: 10.1371/journal.pone.0191015 (PMC5812557; doi:10.1371/journal.pone.0191015)
Supplement: S3 Table — (XLSX) [file pone.0191015.s008.xlsx]

## Sheet: Sheet1
Table S3. Chromosomal information of MPK gene family from B. rapa, B. napus and B. oleracea.
Group	Species	Name	Gene ID	Chr.	Gene position		Direction
					Start	End
Group A	B.rapa	BraMPK3	BraA08002427	A08	19030669	19032223	-
		BraMPK6-1	BraA03002422	A03	11986596	11988597	+
		BraMPK6-2	BraA05004031	A05	33667578	33669586	-
		BraMPK10-1	BraA07002452	A07	18983380	18988419	+
		BraMPK10-2	BraA04000485	A04	3628260	3630184	+
		BraMPK10-3	BraA04000486	A04	3638177	3640116	+
	B.napus	BnaMPK3-1	BnaC03g55440D	C03	44389410	44391319	+
		BnaMPK3-2	BnaA06g18440D	A06	10591672	10593539	-
		BnaMPK6-1	BnaC03g24480D	C03	13735460	13738066	+
		BnaMPK6-2	BnaA03g20470D	A03	9731222	9734365	+
		BnaMPK6-3	BnaA05g03550D	A05	1937081	1939331	+
		BnaMPK6-4	BnaC04g03080D	C04	2249062	2251325	+
		BnaMPK10-1	BnaC06g17560D	C06	20161161	20163974	+
		BnaMPK10-2	BnaA07g18530D	A07	15084819	15087574	+
		BnaMPK10-3	BnaA04g01520D	A04	970340	972279	-
		BnaMPK10-4	BnaC08g29980D	C08	30047557	30049886	+
		BnaMPK10-5	BnaC08g29970D	C08	30042427	30045155	+
		BnaMPK10-6	BnaA09g38010D	A09	27270608	27272745	+
	B.oleracea	BolMPK3	Bol041350	C03	35095694	35097226	+
		BolMPK6	Bol030026	C04	1692357	1694254	+
Group B	B.rapa	BraMPK4	BraA03003186	A03	16115295	16117176	+
		BraMPK5	BraA09004894	A09	34179633	34181340	-
		BraMPK12-1	BraA05003836	A05	32707557	32710259	+
		BraMPK12-2	BraA04003273	A04	23124386	23125960	+
		BraMPK13	BraA09000363	A09	1723634	1725577	-
	B.napus	BnaMPK4-1	BnaA03g26950D	A03	13302192	13304522	+
		BnaMPK4-2	BnaC03g31910D	C03	19630689	19632968	+
		BnaMPK5-1	BnaC09g24030D	C09	21901577	21903465	-
		BnaMPK5-2	BnaA09g21830D	A09	14467452	14470558	-
		BnaMPK12-1	BnaC04g50710D	C04	48249821	48251529	-
		BnaMPK12-2	BnaA05g05340D	A05	2762383	2764292	-
		BnaMPK12-3	BnaC04g04740D	C04	3466842	3468613	-
		BnaMPK13-1	BnaC08g43500D	C08	37189772	37191723	+
		BnaMPK13-2	BnaA09g49200D	A09	32788925	32790868	+
	B.oleracea	BolMPK4	Bol010768	C03	19488650	19490510	+
		BolMPK5	Bol006777	C09	12915416	12917028	-
		BolMPK13	Bol006521	C08	40137937	40139888	+
Group C	B.rapa	BraMPK1	BraA06002454	A06	23611540	23613172	+
		BraMPK2	BraA01002276	A01	14290837	14292161	+
		BraMPK7-1	BraA07000315	A07	2552793	2554283	-
		BraMPK7-2	BraA09006682	A09	52376506	52377793	+
	B.napus	BnaMPK1-1	BnaC05g07560D	C05	3805065	3807554	+
		BnaMPK1-2	BnaA06g06010D	A06	3309328	3311812	+
		BnaMPK2-1	BnaA01g21880D	A01	14168921	14170862	+
		BnaMPK2-2	BnaC01g28210D	C01	25865463	25867399	+
		BnaMPK7-1	BnaA07g01930D	A07	1625817	1627646	-
		BnaMPK7-2	BnaC09g09670D	C09	6311533	6313930	-
		BnaMPK7-3	BnaA09g09520D	A09	4769934	4772115	-
	B.oleracea	BolMPK1	Bol036760	C05	25833187	25834840	-
		BolMPK2	Bol036554	C01	21233880	21235207	+
		BolMPK7	Bol007474	Scaffold000260	232617	233918	+
Group D	B.rapa	BraMPK8-1	BraA09000958	A09	4754039	4756758	-
		BraMPK8-2	BraA06001351	A06	17759143	17766080	+
		BraMPK9	BraA05002150	A05	23608779	23611702	-
		BraMPK15	BraA07002942	A07	21581124	21584438	-
		BraMPK16-1	BraA10000086	A10	442350	444812	+
		BraMPK16-2	BraA03000951	A03	4201008	4203508	-
		BraMPK17-1	BraA02003329	A02	21316799	21319317	-
		BraMPK17-2	BraA06004667	A06	37807785	37810071	-
		BraMPK17-3	BraA09005447	A09	42541848	42544409	+
		BraMPK18-1	BraA06001849	A06	20301008	20303689	+
		BraMPK18-2	BraA05000959	A05	10115814	10118270	-
		BraMPK19-1	BraA01004025	A01	29425146	29427555	-
		BraMPK19-2	BraA05002445	A05	25392972	25395329	-
		BraMPK20-1	BraA03002362	A03	11710456	11712808	-
		BraMPK20-2	BraA05004136	A05	34237767	34242367	+
	B.napus	BnaMPK8-1	BnaC05g50100D	C05_random	764331	767958	+
		BnaMPK8-2	BnaA06g12330D	A06	6407513	6410977	-
		BnaMPK8-3	BnaA09g44690D	A09	30670246	30673338	+
		BnaMPK8-4	BnaC08g37390D	C08	34219480	34222606	+
		BnaMPK8-5	BnaA08g22760D	A08	16427145	16429576	+
		BnaMPK9	BnaA05g22170D	A05	16960871	16964615	-
		BnaMPK15-1	BnaC06g23500D	C06	25314704	25318994	-
		BnaMPK15-2	BnaA07g22580D	A07	17187002	17190697	-
		BnaMPK16-1	BnaC09g38840D	C09	41611048	41614074	+
		BnaMPK16-2	BnaC03g09450D	C03	4516849	4519568	-
		BnaMPK16-3	BnaA10g16050D	A10	12327758	12330928	+
		BnaMPK17-1	BnaC07g20800D	C07	27405431	27408735	-
		BnaMPK17-2	BnaC02g47660D	C02_random	3677489	3687274	-
		BnaMPK17-3	BnaA02g26910D	A02	19843545	19846468	+
		BnaMPK17-4	BnaA06g34930D	A06	23101655	23104455	+
		BnaMPK17-5	BnaA09g18630D	A09	11571815	11574876	-
		BnaMPK18-1	BnaA06g00890D	A06	619650	623025	+
		BnaMPK18-2	BnaC06g06380D	C06	6877369	6880666	-
		BnaMPK19-1	BnaC01g36660D	C01	35835213	35838433	-
		BnaMPK19-2	BnaA01g29230D	A01	20210041	20213178	-
		BnaMPK19-3	BnaA05g24830D	A05	18502208	18504741	-
		BnaMPK19-4	BnaC05g38860D	C05	37450859	37453750	-
		BnaMPK19-5	BnaA05g14400D	A05	8892904	8896006	+
		BnaMPK20-1	BnaA05g03140D	A05	1705975	1710201	-
		BnaMPK20-2	BnaC03g23890D	C03	13350975	13353675	-
		BnaMPK20-3	BnaA03g19910D	A03	9465732	9469924	-
	B.oleracea	BolMPK8-1	Bol009737	C08	36698302	36701084	+
		BolMPK8-2	Bol013230	C08	20693197	20694589	-
		BolMPK8-3	Bol030800	C05	13957796	13961036	-
		BolMPK8-4	Bol034167	Scaffold000040	1949110	1950553	-
		BolMPK9	Bol013849	C05	24599907	24603291	-
		BolMPK15-1	Bol039995	C07	33264580	33266165	-
		BolMPK15-2	Bol039996	C07	33268051	33271281	-
		BolMPK16-1	Bol014678	C09	31083384	31085725	+
		BolMPK16-2	Bol034529	C03	3950386	3952800	-
		BolMPK17-1	Bol001691	Scaffold000427	112127	114428	+
		BolMPK17-2	Bol014820	C02	34287911	34290412	-
		BolMPK18-1	Bol005997	C07	10137346	10139971	+
		BolMPK18-2	Bol039107	C07	21277918	21280639	+
		BolMPK19-1	Bol002802	Scaffold000374	142640	144635	-
		BolMPK19-2	Bol011843	Scaffold000206	444337	446842	+
		BolMPK20-1	Bol001903	Scaffold000417	195370	197708	-
		BolMPK20-2	Bol002073	Scaffold000406	146115	149921	-
