# Supplementary material for: Genome-wide identification and role of MKK and MPK gene families in clubroot resistance of Brassica rapa
Source: PLoS One. 2018 Feb 14;13(2):e0191015. doi: 10.1371/journal.pone.0191015 (PMC5812557; doi:10.1371/journal.pone.0191015)
Supplement: S4 Table — (XLSX) [file pone.0191015.s009.xlsx]

## Sheet: Sheet1
Table S4. Primer pairs used in semi-quantitative PCR and qRT-PCR.
Name	Forward 5’→3’	Reverse 5’→3’
BraMPK1	TGCGAGAACGAGCAACAC	GCAACCAACGGACCAAAC
BraMPK2	GATGTCTGGTCGGTTGGA	CATTCGCATTCGGGTAAA
BraMPK3	GGCGTTGGCTATCTTCTTCA	TCGGTAGTTTATTCGAGGTCA
BraMPK4	ACAGTTTGCGTTCAGGAG	TATCAGTTGTTGCGTGGG
BraMPK5	AGAACCCGTCTTCCACTG	CAAACCTGCAACACCAAA
BraMPK6-1	GATTGATGCCAAGAGGAC	CGGTGGTGGTATTATGTC
BraMPK6-2	TAAACCGCTCTTTCCTGGACGT	GGAGTTGTTTAATGTATCGCTTTGCG
BraMPK7-1	AACAACAAGGGAAACATTAC	GTTGACCGAAGAGCAGAC
BraMPK7-2	TGACCCTGGTTCTAATCC	AATAAAGCATCTCGTCCC
BraMPK8-1	CGCCTTATTGCCTTTGAT	TTGGCTGCGTTGATGGTT
BraMPK8-2	TTGCGGTTGCTTCGTCAT	CTGCGTGAACATATTTAAGACC
BraMPK9	GGGAACCATCTACTCAACC	AAACCGATCAACACCACT
BraMPK10-1	CGGCTGTGAACTCAGAGTCCAA	CTTTGGTTAGTTTTTCGTAG
BraMPK10-2/3	AAACGTGCCTTACCCTGCTC	AGTGAAGTC(T/G)TGCATCTCTCTCAGA
BraMPK12-1	TGCGGTATTGTCTGTGCT	CATGATCCATGTGCCTGA
BraMPK12-2	TGGGGTGTATACTCGGTGAGATGA	GCAGCAAACTGTTGTTTCGGGTAC
BraMPK13	GCATCCTTATTTGGCTAG	GTGGGAGATTGCTTATTC
BraMPK15	GGAGGAATACCTTCGTGG	CAATATCGTTGCTGCTTT
BraMPK16-1	AACAACAGCAGCGTAGGA	GAATCGCAGTCTTCATCT
BraMPK16-2	CTCTTGTCAGCCCGTCAC	AATGTTCCACCGCACTCG
BraMPK17-1	TCACCCATAAGTTCCCGAATA	GCTCCCTCACATCATCCCTA
BraMPK17-2	CATCAGAGGACGAGGGTG	GCTGCTGCTTTGTCTACTT
BraMPK17-3	TTGGCTAATGTGGACTATGA	ACTCCGCTTGGGTAAAGA
BraMPK18-1	CATCTTATGAGAATGGGAGG	CGGCAGGACTGTATTGGT
BraMPK18-2	GCACTGGCTGATCCTTAC	TACGAAACTTGATCCCTC
BraMPK19-1	GCTGGCTGATCCTTACTT	AGATGACCAATGGCACTA
BraMPK19-2	TAATCCCAACACCACCAT	GCTTAGCATCAATACCCAC
BraMPK20-1	GCAGCTACGGAGTTGTTT	GAATCCTCGCAGCATCAG
BraMPK20-2	CGCCGAAGTATTGATGGG	GTAATGGGCTGACACGAT
BraMKK1-1/2	ACCTTCGTGGGCACAGAC	TTACCCGTTGCACATTCG
BrMKK2	CACCAGATGAGGAGGAAA	TCTTCACGAAAGGATGTT
BrMKK3	CACCATACATTATTACTCCCTC	CACTTGGCAAATCTCCTG
BrMKK4-1	GTGAACCACCAGAACATCG	GCCGTGGAGATACGCTAA
BrMKK4-2	AGTGAGTAGGGTCTTGGC	GCAACCATCATACATCCC
BrMKK5-1	GCAGATTCTCAGCGGTTTG	CCATGATTCAGGTCGGTATT
BrMKK5-2	CGGGAACCACGACGACAA	CGCCAAGCCGCTGAGAAT
BrMKK6-1	TGAAAGTCATCGGGAAAG	CTCAAGCACAAGGG AAAA
BrMKK6-2	AATCTCGGACTTTGGTGT	TCGCTGCTGTAGTCGTAT
BrMKK9	GGCGAACCTCCTCCTCAA	CTCCAGCATCATCAACCC
