# Supplementary material for: Genome-wide identification and role of MKK and MPK gene families in clubroot resistance of Brassica rapa
Source: PLoS One. 2018 Feb 14;13(2):e0191015. doi: 10.1371/journal.pone.0191015 (PMC5812557; doi:10.1371/journal.pone.0191015)
Supplement: S5 Table — (XLSX) [file pone.0191015.s010.xlsx]

## Sheet: Sheet1
Table S5 original data of qRT-PCR
CS BJN3-2
Gene name	Time (hai)
	10h	12h	13h	14h	16h	20h
BraMPK1	2.17928	2.01191	14.5385	8.76033	12.2207	9.16212
BraMPK2	1.16848	2.05306	15.6718	12.3391	16.1984	8.19236
BraMPK3	1.28346	2.42673	16.8148	4.69722	9.30201	8.39322
BraMPK4	1.82225	1.72035	10.694	10.891	6.0899	9.70619
BraMPK5	1.24232	1.2416	13.7617	12.3877	10.6638	10.2429
BraMPK6-1	0.875598	0.76238	6.57437	4.72829	7.61543	3.22815
BraMPK6-2	2.06617	3.58062	28.5833	25.6387	21.5448	18.7807
BraMPK7-1	1.4277	3.04157	18.1445	17.5474	36.7345	13.2907
BraMPK7-2	0.363485	0.957377	5.82904	8.10253	10.7605	6.13187
BraMPK9	1.46144	2.33857	18.5932	18.0876	16.0239	14.3403
BraMPK16-1	1.00159	1.19424	10.2746	12.1516	11.1623	7.56707
BraMPK16-2	1.17904	4.42088	26.9018	19.3883	22.5668	18.4147
BraMPK17-2	1.57955	0.536677	6.72826	8.99625	4.84149	4.99805
BraMPK17-3	0.55552	0.29027	8.11992	5.64034	8.38636	3.51726
BraMPK19-1	3.93551	1.23452	9.13198	17.5385	8.17563	9.46921
BraMPK19-2	1.26596	0.883611	7.37987	6.51805	4.61408	5.78222
BraMKK4-1	0.875598	0.76238	6.57437	4.72829	7.61543	3.22815
BraMKK4-2	1.19269	0.765187	2.87219	10.464	3.2092	8.01409
BraMKK5-1	1.08429	0.571003	4.63478	4.54956	3.52144	4.24043
BraMKK5-2	1.4154	1.06059	7.75744	9.79055	7.53939	6.8395
BraMKK9	1.39836	0.691502	3.66629	11.1524	7.01125	8.91884
CR BJN3-2
Gene name	Time (hai)
	10h	12h	13h	14h	16h	20h
BraMPK1	3.34366	0.919284	19.2615	13.4387	3.31446	6.78717
BraMPK2	0.82497	0.39247	11.9233	9.46177	0.77726	1.6689
BraMPK3	1.07892	0.600887	12.4958	5.11753	0.439081	1.32792
BraMPK4	1.70496	0.896029	5.34046	5.7686	0.409882	2.02951
BraMPK5	0.966103	0.243186	14.1496	12.3968	0.679274	1.49129
BraMPK6-1	0.419021	0.154416	2.14249	1.76285	0.177143	0.168466
BraMPK6-2	1.20026	0.703035	13.3864	14.1511	1.05918	1.79609
BraMPK7-1	1.57178	0.510373	11.6815	14.2202	1.3689	5.14144
BraMPK7-2	0.531448	0.59118	7.80793	5.26795	0.528828	1.17938
BraMPK9	0.588786	0.131573	13.5377	10.9828	0.774326	1.84559
BraMPK16-1	0.910196	0.197615	10.0737	7.795	0.44701	0.936338
BraMPK16-2	0.695339	0.87905	15.7849	13.1366	1.11615	1.98293
BraMPK17-2	1.22879	0.128584	9.54382	7.70703	0.35544	0.766436
BraMPK17-3	0.16548	0.09208	4.80692	2.77021	0.23771	0.36813
BraMPK19-1	2.91425	0.398554	12.0544	13.7181	2.74999	2.0561
BraMPK19-2	0.873176	0.273551	7.64424	3.58384	0.410915	0.541429
BraMKK4-1	0.419021	0.154416	2.14249	1.76285	0.177143	0.168466
BraMKK4-2	0.634112	0.109275	3.79925	10.8176	0.492755	1.10185
BraMKK5-1	0.670902	0.0468209	5.12488	4.41166	0.286162	0.473383
BraMKK5-2	1.26887	0.551875	6.98788	5.74963	0.365119	0.932349
BraMKK9	0.743044	0.300009	2.56399	3.09648	0.748595	0.914105
